# Supplementary material for: Diving dinosaurs? Caveats on the use of bone compactness and pFDA for inferring lifestyle
Source: PLoS One. 2024 Mar 6;19(3):e0298957. doi: 10.1371/journal.pone.0298957 (PMC10917332; doi:10.1371/journal.pone.0298957)
Supplement: S1 File — This data file, which is processed by the R script of Fabbri et al., contains the full femoral dataset for that study. We denote this dataset ds1 in our study. (CSV) [file pone.0298957.s012.csv]

taxa	Reference	Specimen	Type of data	AFA	ALA	FAD	LAD	Global compactness	MD (mm)	MD log	Flying	Diving	finest.category	diving.or.not
Alca_torda	This study	UMZC187AA	CT scan	39	39	0	0	0.602	3.4	0.531478917	2	2	both	2
Alligator	Klein et al. (2009)	SMNS 10481	Thin section	39	39	0	0	0.884	18	1.255272505	0	2	diving	2
Allosaurus_	Bybee et al. (2006)	UUVP 2656	Thin section	13	14	157.3	145	0.597	89.498	1.95181333	0	UNKNOWN	none	0
Anarosaurus	Klein (2010)	IGWH-24	Thin section	1	1	247.2	242	0.901	10	1	0	2	diving	2
Anas_aucklandica	This study	NHMUK_S_2006.39.1	CT scan	39	39	0	0	0.453	5.16	0.712649702	0	1	none	0
Anas_discors	This study	NHMUK_S2001.41.5	CT scan	39	39	0	0	0.445	3.47	0.540329475	2	1	flying	0
Anas_erythroincha	This study	NHMUK_S1952.1.159	CT scan	39	39	0	0	0.538	4.27	0.630427875	0	1	none	0
Anhinga_anhinga	This study	FMNH_491374	CT scan	39	39	0	0	0.506	5.85	0.767155866	2	2	both	2
Anser_fabalis	This study	NHMUK_1895.2.6.9	CT scan	39	39	0	0	0.481	8.26	0.916980047	2	1	flying	0
Anseranas_semipalmata	This study	NHMUK1852.7.22.1	CT scan	39	39	0	0	0.372	7.69	0.88592634	2	1	flying	0
Antetonitrus	Krupandan et al. (2018)	NMQR 1705/163	Thin section	4	4	227	208.5	0.702	43.97	1.643156466	0	UNKNOWN	none	0
Aptenodytes______	Ksepka et al. (2015)	AMNH 3728	Thin section	39	39	0	0	0.864	16.395	1.214711421	0	2	diving	2
Apteryx_australis	Bourdon et al. (2009)	NMW3606	Thin section	39	39	0	0	0.541	10.77	1.032215703	0	0	none	0
Apteryx_owenii_	This study	UMZC_378	CT scan	39	39	0	0	0.471	8.32	0.920123326	0	0	none	0
Aramus_guarauna	This study	FMNH_376078	CT scan	39	39	0	0	0.323	7.34	0.86569606	2	1	flying	0
Asfaltovenator	This study	MPEF PV 3440	Cross section	8	9	176.15	170	0.47	103.03	2.0129637	0	UNKNOWN	none	0
Asilisaurus	Griffin & Nesbitt (2016)	M378008	Thin section	1	2	247.2	237	0.565	8.414	0.925002508	0	UNKNOWN	none	0
Atlantisia_rogersi	This study	NHMUK_1924.1.2.2	CT scan	39	39	0	0	0.464	1.99	0.298853076	0	0	none	0
Australovenator	White et al. (2013)	AODF 604	CT scan	20	20	97	93.9	0.56	77.186	1.887538535	0	UNKNOWN	none	0
Avimaia	Bailleul et al. (2019)	IVPP V25371	Thin section	18	18	125	113	0.458	1.75	0.243038049	0	UNKNOWN	UNKNOWN	0
Baryonyx	This study	BMNH 9951	CT scan	17	17	129.4	127	0.876	154	2.187520721	0	UNKNOWN	UNKNOWN	UNKNOWN
Basilosaurus	Houssaye et al. (2015)	UM 97527 (WH-152)	CT scan	27	28	41.2	33.9	0.926	21.96	1.341632336	0	2	diving	2
Caiman_yacare	Andrade et al. (2020)	MBC-225-Pv	Thin section	39	39	0	0	0.929	12.623	1.101162582	0	2	diving	2
Callophoca_obscura	Dewaele et al. (2019)	Histos 170	Thin section	36	36	5.3	3.6	0.733	25.86	1.412628521	0	2	diving	2
Caloenas_nicobarica	This study	FMNH_314877	CT scan	39	39	0	0	0.353	5.56	0.745074792	0	0	none	0
Chapsosaurus_	Katsura (2010)	UCMP142195	Thin section	24	24	66	61.6	0.968	7.85	0.894869657	0	2	diving	2
Champsosaurus	Katsura (2010)	MOR740	Thin section	23	23	72.1	66	0.952	12.389	1.093036253	0	2	diving	2
Chauna_chavaria	This study	OUMNH23790	CT scan	39	39	0	0	0.358	10.59	1.02489596	2	0	flying	0
Cinclus_cinclus	This study	BMNH_s1988.33.1	CT scan	39	39	0	0	0.443	2.04	0.309630167	2	2	both	2
Columba_	McGuire et al. (2020)	MWU 254	Thin section	39	39	0	0	0.401	3.744	0.57333584	2	0	flying	0
Condorraptor	This study	MPEF-PV 1690–1693	Thin section	8	9	176.15	170	0.567	63.312	1.801486033	0	UNKNOWN	none	0
Confuciusornis_sanctus	De Riqles et al. (2003)	MOR 1063/NGMC 98-8-2	Thin section	16	18	131	124	0.458	5.01	0.699837726	UNKNOWN	0	UNKNOWN	0
Cricosaurus	Herrera et al. (2015)	MLP 73-II-27-6	Thin section	14	14	152.1	145	0.874	16.265	1.211254068	0	2	diving	2
Cryptoclidus	Wintrich et al. (2017)	STIPB R 324	Thin section	11	11	166.1	163.5	0.97	84.08	1.924692703	0	2	diving	2
Crypturellus_tataupa	This study	UMMZ_201948	CT scan	39	39	0	0	0.456	3.3	0.51851394	1	0	flying	0
Cygnus_olor	This study	NHMUK	CT scan	39	39	0	0	0.55	11.4	1.056904851	1	1	flying	0
Deinonychus	Parsons & Parsons (2009)	MOR 1178	Cross section	17	20	126	100	0.632	37.972	1.579463472	0	UNKNOWN	none	0
Dromaius_	Kuehn et al. (2019)	23	Thin section	39	39	0	0	0.403	29.42	1.468642668	0	0	none	0
Dyrosaurid	Andrade & Sayao (2014)	CAV 0010-V	Thin section	23	24	72.1	61.6	0.635	12.54	1.098297536	0	2	none	2
Dysalotosaurus	Hubner (2012)	GPIT/RE/3588	Thin section	13	13	157.3	152.1	0.733	36.297	1.559870731	0	UNKNOWN	none	0
Eudromia_elegans	This study	UMMZ_156966	CT scan	39	39	0	0	0.47	5.74	0.758911892	2	0	flying	0
Eustreptospondylus	This study	OUMNH-J.13558/F02	CT scan	11	11	165	163.5	0.459	50.1	1.699837726	0	UNKNOWN	UNKNOWN	UNKNOWN
Fratercula_arctica	This study	UMZ_181B	CT scan	39	39	0	0	0.602	3.49	0.542825427	2	2	both	2
Fregata_aquila	This study	UMZ_181B	CT scan	39	39	0	0	0.366	6.47	0.810904281	2	0	flying	0
Fruitadens	Butler et al. (2012)	LACM 120478	Cross section	14	14	150.3	150.1	0.603	4.4	0.643452676	0	UNKNOWN	none	0
Gavia_immer	This study	NHMUK_1850.5.19.11	CT scan	39	39	0	0	0.46	10.43	1.018284308	2	2	both	2
Glareola_pratincola	This study	FMNH_368875	CT scan	39	39	0	0	0.433	1.206	0.081347308	2	0	flying	0
Gobiraptor_	Lee et al. (2019)	MPC-D 102/111	Thin section	20	23	100.5	66	0.563	27.3	1.436162647	0	UNKNOWN	none	0
Gorgosaurus	Cullen et al. (2020)	FMNH PR 2211	Thin section	22	22	83.6	72.1	0.689	46.9	1.671172843	0	UNKNOWN	none	0
Goura_cristata	This study	UMZC_413B1	CT scan	39	39	0	0	0.455	7.48	0.873901598	2	0	flying	0
Halszkararaptor_	Cau et al. (2017)	MPC D-102/109	Synchrotron	22	22	78	72.1	0.493	7.617	0.881783956	0	UNKNOWN	UNKNOWN	UNKNOWN
Hesperornis	Wilson & Chin (2014)	YPM 1201	Thin section	21	22	89.8	72.1	0.725	22.914	1.360100909	0	2	diving	2
Iberosuchus	Cubo et al. (2017)	IPS 4932	Thin section	24	25	66	56	0.87	10.85	1.035429738	0	UNKNOWN	UNKNOWN	UNKNOWN
Ichtyosaur_sp	Houssaye et al. (2014)	LO 11904t	Thin section	6	8	201.3	174.1	0.776	165.44	2.218640521	0	2	diving	2
Ichtyosaurus_	Houssaye et al. (2014)	SMNS unnumbered	Thin section	6	8	201.3	174.1	0.659	86.48	1.936915681	0	2	diving	2
Indohyus	Thewissen et al. (2007)	RR 42	Thin section	26	27	47.8	40.4	0.867	7.44	0.871572936	0	2	diving	2
Iteravis	O'Connor et al. (2015)	IVPP V18958	Thin section	18	18	125	113	0.486	1.081	0.033825694	UNKNOWN	UNKNOWN	UNKNOWN	UNKNOWN
large_eocene_stem_penguin	Ksepka et al. (2015)	USNM 402616	Thin section	28	28	36.1	34.7	0.988	16.744	1.223859215	0	2	diving	2
Lepidus	Nesbitt & Ezcurra (2015)	TMM 41936-1.3	Thin section	3	4	237	223	0.551	27.42	1.43806745	0	UNKNOWN	none	0
Leptophoca_proxima	Dewaele et al. (2019)	Histos 166	Thin section	32	34	15.97	7.246	0.729	28.9	1.460897843	0	2	diving	2
Maiacetus	Houssaye et al. (2015)	GSP-UM 3551	Synchrotron	26	27	47.8	37.8	0.985	30.43	1.483301952	0	2	diving	2
Masiakasaurus	Lee & O'Connor (2013)	FMNH PR 2123	Thin section	23	23	72.1	66	0.567	19.95	1.2999429	0	UNKNOWN	none	0
Megalosaurus	This study	OUMNH J29753	CT scan	11	11	168.3	167	0.678	118.21	2.072654217	0	UNKNOWN	UNKNOWN	UNKNOWN
Meleagris	Petermann & Sander (2013)	Uncutalogued	Thin section	39	39	0	0	0.35	13.91	1.14332713	1	0	flying	0
Metryorhynchus	Houssaye et al. (2016)	SNMS 10116	Thin section	11	12	166.1	157.3	0.828	27.384	1.437496886	0	2	diving	2
Mirusavis	Wang et al. (2020)	IVPP V18692	Thin section	15	17	139.8	125	0.51	1.65	0.217483944	UNKNOWN	UNKNOWN	UNKNOWN	UNKNOWN
Mussaurus	Cerda et al. (2014)	MLP 61-III-20-22	Thin section	4	4	227	208.5	0.67	110.42	2.043047743	0	UNKNOWN	none	0
Nanophoca_vitulinoides	Dewaele et al. (2019)	Histos 1935	Thin section	32	33	14.2	11.6	0.973	20.3	1.307496038	0	2	diving	2
Nestor_notabilis	This study	FMNH_23530	CT scan	39	39	0	0	0.391	6.11	0.78604121	2	0	flying	0
Neusticosaurus	Hugi et al. (2011)	T3437	Thin section	2	2	242	237	0.968	19.1	1.281033367	0	2	diving	2
noasaurid_kem_kem	Evans et al. (2015)	ROM 64666	Thin section	20	20	100.5	93.9	0.393	22.25	1.347330015	0	UNKNOWN	UNKNOWN	UNKNOWN
Nothosaurus_102	Klein (2010)	Wijk-06-102	Thin section	2	2	242	237	0.955	5.168	0.713322505	0	2	diving	2
Nothosaurus_150	Klein (2010)	Wijk-08-150	Thin section	2	2	242	237	0.938	8.125	0.90982337	0	2	diving	2
Nothosaurus_568	Klein (2010)	Wijk-A568	Thin section	2	2	242	237	0.909	5.464	0.737510691	0	2	diving	2
Nothosaurus_giganteus	Krahl et al. (2013)	SIPB R 49	Thin section	2	2	242	237	0.738	26.819	1.42844258	0	2	diving	2
Nothosaurus_mirabilis	Krahl et al. (2013)	SIPB R 54/1	Thin section	2	2	242	237	0.828	16.09	1.206556044	0	2	diving	2
Nothosaurus_mirabilis_1	Krahl et al. (2013)	SIPB R 50/2	Thin section	2	2	242	237	0.776	21.7	1.336459734	0	2	diving	2
Otaria_byronia	Quemeneur et al. (2013)	Uncutalogued	Thin section	39	39	0	0	0.821	22.28	1.347915187	0	2	diving	2
Oviraptor_	Dong & Currie (1996)	IVPP V9608	Cross section	22	22	83.6	72.1	0.438	27.769	1.44356024	0	UNKNOWN	none	0
Oviraptor_caenagnathid	Jin et al. (2019)	ZMNH M8829	Thin section	21	22	86.3	72.1	0.499	32.25	1.508529719	0	UNKNOWN	none	0
Oxyura_jamaicensis	This study	NHMUK_S1985.70.4	CT scan	39	39	0	0	0.674	4.79	0.680335513	2	2	both	2
Palaeospheniscus	Ksepka et al. (2015)	AMNH 3349	Thin section	30	32	23.03	13.82	0.792	8.52	0.930439595	0	2	diving	2
Paraplacodus	Klein et al. (2015)	PIMUZ T5845	Thin section	2	2	247.2	237	0.939	9.05	0.956648579	0	2	diving	2
Pelagodroma_marina	This study	NHMUK_1895.7.1.163	CT scan	39	39	0	0	0.411	2	0.301029996	2	1	flying	0
Pelecanoides_urinatryx	This study	NHMUK_S2006.1.14	CT scan	39	39	0	0	0.506	2.24	0.350248018	2	2	both	2
Phaeton_aethereus	This study	NHMUK_S1963.25.23	CT scan	39	39	0	0	0.512	3.56	0.551449998	2	1	flying	0
Phalacrocorax_carbo	This study	UMZC_265A	CT scan	39	39	0	0	0.446	10.91	1.037824751	2	2	both	2
Phalacrocorax_harrisi	This study	NHMUK_S1972.1.39	CT scan	39	39	0	0	0.623	9.26	0.966610987	0	2	diving	2
Phocanella_pumila	Dewaele et al. (2019)	Histos 160	Thin section	36	36	5.3	3.6	0.966	29.5	1.469822016	0	2	diving	2
Phoenicopterus_roseus	This study	UMZC_346B	CT scan	39	39	0	0	0.279	10.97	1.040206628	2	1	flying	0
Pistosaurus	Wintrich et al. (2017)	SMNS 84825	Thin section	2	2	242	237	0.845	27.56	1.440279213	0	2	diving	2
Placodontia_indet_1	Klein et al. (2015)	MB.R. 961	Thin section	1	1	247.2	242	0.859	20.97	1.32159843	0	2	diving	2
Placondontia_indet	Klein et al. (2015)	MB.R. 812	Thin section	2	2	242	237	0.959	23.38	1.368844507	0	2	diving	2
Plateosaurus	Klein & Sander (2007)	SMNS F 29	Thin section	4	4	227	208.5	0.591	67.1	1.82672252	0	UNKNOWN	none	0
Plesiosaurus	Wintrich et al. (2017)	STIPB R 89	Thin section	7	7	199.3	190.8	0.9	41	1.612783857	0	2	diving	2
Podica_senegalensis	This study	UMZC_209A	CT scan	39	39	0	0	0.501	5.51	0.741151599	2	1	flying	0
Poposaurus	This study	YPM 57100	CT scan	4	4	223	219	0.38	42.44	1.627775375	0	UNKNOWN	none	0
Porphyrio_Poliocephalus	This study	UMZC_299B	CT scan	39	39	0	0	0.43	6.34	0.802089258	2	1	flying	0
Porphyrio_hochstetteri	This study	NMHUK_S_1961.17.1	CT scan	39	39	0	0	0.489	9.99	0.999565488	0	0	none	0
Porzana_carolina	This study	FMNH_500401	CT scan	39	39	0	0	0.446	2.46	0.390935107	2	1	flying	0
Protochampsidae	Arcucci et al. (2019)	CRILAR-PV 603	Thin section	3	3	236.7	235.6	0.673	10.17	1.007320953	0	2	diving	2
Psephoderma	Klein et al. (2015)	PIMUZ A/III	Thin section	5	5	208.5	201.3	0.843	9.37	0.971739591	0	2	diving	2
Psophia_crepitans_napensis	This study	NHMUK_S1952.2.62	CT scan	39	39	0	0	0.477	7.48	0.873901598	2	0	flying	0
Pterosaur_Tremp	Dalla Vecchia et al. (2013)	MCD 5036	Thin section	23	23	72.1	66	0.282	44.5	1.648360011	2	0	flying	0
Rahonavis	Forster et al. (2020)	UA 8656	CT scan	23	23	72.1	66	0.549	5.08	0.705863712	UNKNOWN	UNKNOWN	UNKNOWN	0
Ramphorynchus	Prondvai et al. (2012)	IPB 179	Thin section	14	14	152	148	0.641	1.748	0.242541428	2	0	flying	0
Raphus	Angst et al. (2017)	ddfem03	Thin section	39	39	0	0	0.559	17.2	1.235528447	0	0	none	0
Rativates	Cullen et al. (2020)	ROM VP 1970	Thin section	22	22	83.6	72.1	0.572	33.35	1.523095838	0	UNKNOWN	UNKNOWN	UNKNOWN
Remingtonocetus	Houssaye et al. (2015)	GSP-UM 3054	CT scan	26	26	47.8	41.2	0.765	35.72	1.55291145	0	2	diving	2
Rhaeticosaurus	Wintrich et al. (2017)	LWL-MFN P 64047	Thin section	5	5	208.5	201.3	0.936	36	1.556302501	0	2	diving	2
Rhynchotus_rufescens_	This study	FMNH_291228	CT scan	39	39	0	0	0.443	3.368	0.527372083	1	0	flying	0
Rodhocetus	Houssaye et al. (2015)	GSP-UM 3012	CT scan	26	27	47.8	37.8	0.893	26.863	1.429154512	0	2	diving	2
Rynochetus_jubatus	This study	FMNH_291228	CT scan	39	39	0	0	0.403	6.68	0.824776462	0	0	none	0
Sarothrura_rufa	This study	FMNH_384805	CT scan	39	39	0	0	0.543	1.73	0.238046103	2	0	flying	0
Serpianosaurus	Hugi et al. (2011)	T105	Thin section	1	1	247.2	242	0.989	4.8	0.681241237	0	2	diving	2
Simosaurus	Klein & Griebeler (2016)	SMNS 91983	Thin section	1	2	247.2	237	0.865	22.97	1.361160995	0	2	diving	2
Simosaurus_1	Klein & Griebeler (2016)	SMNS 18689	Thin section	1	2	247.2	237	0.764	22.9	1.359835482	0	2	diving	2
Small_Eocene_penguin	Ksepka et al. (2015)	USNM 404459	Thin section	28	28	36.1	34.7	0.942	9.457	0.975753389	0	2	diving	2
Spheniscus	This study	NHMUK_S_2000.7.1	CT scan	39	39	0	0	0.872	8.06	0.906335042	0	2	diving	2
Spinosaurus_	Ibrahim et al. (2014)	FSAC-KK 11888	Thin section	20	20	100.5	93.9	0.968	81.52	1.911264171	0	UNKNOWN	UNKNOWN	UNKNOWN
Strigiops_habroptilus	This study	NHMUK_1881.1.17.71	CT scan	39	39	0	0	0.421	6.82	0.833784375	0	0	none	0
Suchomimus	Ibrahim et al. (2014)	GAD500	Thin section	18	19	125	100.5	0.682	120.6	2.081347308	0	UNKNOWN	UNKNOWN	UNKNOWN
Sula	This study	NHMUK1890.11.3.10	CT scan	39	39	0	0	0.324	6.66	0.823474229	2	2	both	2
Syntarsus_	Courtesy Chinsamy	BPI 753	Thin section	6	8	201.3	174.1	0.58	25.3	1.403120521	0	UNKNOWN	none	0
Tachybaptus	This study	UMZC 208.BA	CT scan	39	39	0	0	0.477	3.29	0.517195898	2	2	both	2
Tenontosaurus	Werning (2012)	OMNH 34784	Thin section	17	19	126	100	0.714	22.02	1.342817315	0	UNKNOWN	UNKNOWN	UNKNOWN
Tinamou	Lee & Simons (2015)	UF 44828 H1-2	Thin section	39	39	0	0	0.321	8.293	0.918711665	1	0	flying	0
Torvosaurus	Hendrickx & Mateus (2014)	ML 632	Cross section	13	14	157.3	145	0.728	132.57	2.122445256	0	UNKNOWN	none	0
Tribonyx_mortieri	This study	NHMUK_S1970.4.3_2	CT scan	39	39	0	0	0.514	8.15	0.911157609	0	0	none	0
Troodon_formosus	Varricchio et al. (2008)	MOR 748	Thin section	22	23	76	66	0.665	27.822	1.444388346	0	UNKNOWN	none	0
Trybonix_ventralis	This study	UMZC 300B	CT scan	39	39	0	0	0.369	4.8	0.681241237	2	0	flying	0
Turdus_olivator	This study	FMNH_319675	CT scan	39	39	0	0	0.459	2.47	0.392696953	2	0	flying	0
Tyrannosaurus	Horner & Padian (2004)	MOR 009 Fe1-1	Thin section	23	23	72.1	66	0.656	197	2.294466226	0	UNKNOWN	none	0
Tyrannotitan	This study	MPEF 1157	Cross section	19	19	113	100.5	0.682	156.83	2.195429142	0	UNKNOWN	none	0
Unamed_theropod_kem_kem	Evans et al. (2015)	ROM 65779	Thin section	20	20	100.5	93.9	0.705	22.37	1.349665984	0	UNKNOWN	UNKNOWN	UNKNOWN
Uria	This study	UMZC	CT scan	39	39	0	0	0.564	5.33	0.726727209	2	2	both	2
Vegavis	Marsa et al. (2017)	MACN-PV 19.748	Thin section	23	23	68	66	0.665	6.06	0.782472624	UNKNOWN	UNKNOWN	UNKNOWN	UNKNOWN
Xenicus_giliventris	This study	NHMUK_1940.12.8.145	CT scan	39	39	0	0	0.355	1.34	0.127104798	0	0	none	0
Xenicus_longipes	This study	NHMUK_S_1972.1.108	CT scan	39	39	0	0	0.464	1.32	0.120573931	1	0	flying	0
Alamosaurus	Woodward and Lehman (2009)	TMM 43090-2	This section	22	23	83.5	66	0.777	470.2	2.672282625	0	UNKNOWN	none	0
Gallimimus_sp	Houssaye et al. (2016)			20	23	100.5	70.6	0.626	36.9	1.567026366	0	UNKNOWN	UNKNOWN	UNKNOWN
Scutellosaurus_lawleri	Houssaye et al.(2016)			7	7	199.3	190.8	0.671	12.5	1.096910013	0	UNKNOWN	none	0
Stegosaurus_sp	Houssaye et al. (2016)			13	14	157.3	145	0.81	64.3	1.808210973	0	UNKNOWN	none	0
Myrmecophaga_tridactyla	Houssaye et al. (2016)			39	39	0	0	0.759	32.1	1.506505032	0	0	none	0
Tamandua_tetradactyla	Houssaye et al. (2016)			39	39	0	0	0.791	10.2	1.008600172	0	0	none	0
Mammuthus_sp	Houssaye et al. (2016)			35	39	7.246	0	0.773	172	2.235528447	0	0	none	0
Elephas_maximus	Houssaye et al. (2016)			39	39	0	0	0.772	104.6	2.019531685	0	0	none	0
Loxodonta_africana	Houssaye et al. (2016)			39	39	0	0	0.855	165.5	2.218797998	0	0	none	0
Felis_felis	Houssaye et al. (2016)			39	39	0	0	0.544	9.6	0.982271233	0	0	none	0
Vulpes_vulpes	Houssaye et al. (2016)			39	39	0	0	0.533	10.4	1.017033339	0	0	none	0
Meles_meles	Houssaye et al. (2016)			39	39	0	0	0.631	11.5	1.06069784	0	0	none	0
Ursus_maritimus	Houssaye et al. (2016)			39	39	0	0	0.62	30	1.477121255	0	1	none	0
Tapirus_terrestris	Houssaye et al. (2016)			39	39	0	0	0.687	33.2	1.521138084	0	2	diving	2
Ceratotherium_simum	Houssaye et al. (2016)			39	39	0	0	0.82	92.6	1.966610987	0	0	none	0
Dicerorhinus_sumatrensis	Houssaye et al. (2016)			39	39	0	0	0.766	61.2	1.786751422	0	0	none	0
Rhinoceros_sondaicus	Houssaye et al. (2016)			39	39	0	0	0.723	73.7	1.867467488	0	0	none	0
Rhinoceros_unicornis	Houssaye et al. (2016)			39	39	0	0	0.73	80.7	1.906873535	0	0	none	0
Lama_guanicoe	Houssaye et al. (2016)			39	39	0	0	0.463	30.3	1.481442629	0	0	none	0
Sus_scrofa	Houssaye et al. (2016)			39	39	0	0	0.545	34.2	1.534026106	0	0	none	0
Okapia_johnstoni	Houssaye et al. (2016)			39	39	0	0	0.632	38.9	1.589949601	0	0	none	0
Giraffa_camelopardalis	Houssaye et al. (2016)			39	39	0	0	0.576	55.6	1.745074792	0	0	none	0
Dama_dama	Houssaye et al. (2016)			39	39	0	0	0.55	25.8	1.411619706	0	0	none	0
Megaloceros_sp	Houssaye et al. (2016)			37	39	3.2	0	0.511	60.9	1.784617293	0	0	none	0
Rangifer_tarandus	Houssaye et al. (2016)			39	39	0	0	0.457	28.2	1.450249108	0	0	none	0
Capreolus_capreolus	Houssaye et al. (2016)			39	39	0	0	0.479	14.3	1.155336037	0	0	none	0
Alces_americanus	Houssaye et al. (2016)			39	39	0	0	0.6	45.1	1.654176542	0	0	none	0
Cephalophus_silvicultor	Houssaye et al. (2016)			39	39	0	0	0.641	22.3	1.348304863	0	0	none	0
Rupicapra_rupicapra	Houssaye et al. (2016)			39	39	0	0	0.451	16.1	1.206825876	0	0	none	0
Syncerus_caffer	Houssaye et al. (2016)			39	39	0	0	0.73	47	1.672097858	0	0	none	0
Bos_taurus	Houssaye et al. (2016)			39	39	0	0	0.697	23.9	1.378397901	0	0	none	0
Bison_bonasus	Houssaye et al. (2016)			39	39	0	0	0.545	63.6	1.803457116	0	0	none	0
Desmostylus_hesperus	Hayashi et al. (2015)	GSJF07745-7	CT scan	30	33	23.03	11.6	0.596	38	1.579783597	0	2	diving	2
Procyon_lotor	Hayashi et al. (2015)	NSMM34935	CT scan	39	39	0	0	0.66	12.7	1.103803721	0	0	none	0
Uncia_uncia	Hayashi et al. (2015)	NSMM33876	CT scan	39	39	0	0	0.647	20.1	1.303196057	0	0	none	0
Nyctereutes_procyonoides	Hayashi et al. (2015)	NSMM37331	CT scan	39	39	0	0	0.631	8.1	0.908485019	0	0	none	0
Paguma_larvata	Hayashi et al. (2015)	NSMM36806	CT scan	39	39	0	0	0.656	9.3	0.968482949	0	0	none	0
Castor_fiber	Hayashi et al. (2015)	IPB M2	CT scan	39	39	0	0	0.749	29	1.462397998	0	2	diving	2
Sphenodon_punctatus	Schucht et al. (2021)	NHMW 8108:2	Thin section	39	39	0	0	0.778	3.86	0.586587305	0	0	none	0
Lacerta_viridis	Schucht et al. (2021)	uncat.	Thin section	39	39	0	0	0.679	1.53	0.184691431	0	0	none	0
Pogona_viceps	Schucht et al. (2021)	uncat.	Thin section	39	39	0	0	0.436	3.63	0.559906625	0	0	none	0
Mus_musculus	Schucht et al. (2021)	LIMES Institute, University of Bonn	Thin section	39	39	0	0	0.481	2	0.301029996	0	0	none	0
Gallus_domesticus	Schucht et al. (2021)	Institute for Animal Science Physiology & Hygiene, University of Bonn	Thin section	39	39	0	0	0.398	8.73	0.941014244	1	0	flying	0
Brachyodus_onoideum	Houssaye et al. (2021)	NMB S.O. 5897	CT scan	31	31	20.44	15.97	0.749	78.44	1.894537585	0	0	none	0
Choeropsis_liberiensis	Houssaye et al. (2021)	MNHN ZM MO 1944–146	CT scan	38	39	0.0117	0	0.767	29.78	1.473924693	0	2	diving	2
Elomeryx_borbonicus_	Houssaye et al. (2021)	UCBL-FSL 8540	CT scan	29	31	28.4	15.97	0.589	26.3	1.419955748	0	0	none	0
Hexaprotodon_garyam	Houssaye et al. (2021)	TM 115–06-01	CT scan	35	35	7.246	5.33	0.726	69.4	1.84135947	0	2	diving	2
Hippopotamus_amphibius	Houssaye et al. (2021)	MNHN ZM MO 1971–308	CT scan	39	39	0	0	0.828	59.34	1.773347542	0	2	diving	2
Chironectes_minimus	This study	UMMZ_126289		39	39	0	0	0.849	4.78	0.679427897	0	2	diving	2
Dasyurus_maculatus	This study	UMZC_A6		39	39	0	0	0.731	6.42	0.807535028	0	0	none	0
Desmana_moschata	This study	UMMZ_124125		39	39	0	0	0.89	5.1	0.707570176	0	2	diving	2
Diplomesodon_pulchellum	This study	FMNH137436		39	39	0	0	0.761	0.921	-0.03574037	0	0	none	0
Euroscaptor_micrura	This study	NHMUK_99_10_25.1		39	39	0	0	0.689	1.35	0.130333768	0	0	none	0
Hemiechinus_azurites	This study	156626		39	39	0	0	0.75	3.87	0.587710965	0	0	none	0
Lutra_vulgaris	This study	UMZC_K2768		39	39	0	0	0.85	10.02	1.000867722	0	2	diving	2
Micropotamogale_euwenzorii	This study	Image stack		39	39	0	0	0.844	2.31	0.36361198	0	2	diving	2
Monodelphis_domestica	This study	UMMZ_165514		39	39	0	0	0.77	2.33	0.367355921	0	0	none	0
Mustela_nivalis	This study	TIFFS0000.tifs		39	39	0	0	0.632	1.53	0.184691431	0	0	none	0
Noemys_fodies	This study	NHMUK_1973.917		39	39	0	0	0.729	0.969	-0.013676223	0	2	diving	2
Ornithorhynchus_anatinus	This study	UMCZ		39	39	0	0	0.871	5.21	0.716837723	0	2	diving	2
Procavia_capensis	This study			39	39	0	0	0.7	7.14	0.853698212	0	0	none	0
Rhynchocyon_petersi	This study	NHMUK_2D_1886.9.21.1		39	39	0	0	0.482	5.36	0.72916479	0	0	none	0
Taxidea_taxus	This study	UMZC_K1706		39	39	0	0	0.692	11.77	1.070776463	0	0	none	0
Tenrec_ecaudatus	This study	UMMZ_138441		39	39	0	0	0.8	4.55	0.658011397	0	0	none	0
Rattus_rattus	This study			39	39	0	0	0.572	2.69	0.42975228	0	0	none	0
Microgale_thomasi	This study	UMMZ_172202		39	39	0	0	0.574	1.52	0.181843588	0	0	none	0
Hydromys_chrysogaster	This study	NHMUK_ZD_1998_134		39	39	0	0	0.689	5.42	0.733999287	0	2	diving	2
