# Supplementary material for: Diving dinosaurs? Caveats on the use of bone compactness and pFDA for inferring lifestyle
Source: PLoS One. 2024 Mar 6;19(3):e0298957. doi: 10.1371/journal.pone.0298957 (PMC10917332; doi:10.1371/journal.pone.0298957)
Supplement: S4 File — This data file, which is processed by the R script of Fabbri et al., contains a rib dataset that was reduced by elimination of selected taxa deemed graviportal or deep-diving. We denote this dataset ds4 in our study. (CSV) [file pone.0298957.s015.csv]

Taxon	Reference	Specimen	Type of data	AFA	ALA	FAD	LAD	Global compactness	MD (mm)	MD Log	Flying	Diving	finest.category	diving.or.not
Carentonosaurus_mineaui	Houssaye et al. (2013)	MNHN IMD 51		14	14	99.7	94.3	0.989	2.7	0.431363764	0	2	diving	2
Crocodylus_sp.	Houssaye et al. (2013)	Unnb.		29	29	0	0	0.974	4.5	0.653212514	0	2	diving	2
Crocodylus_niloticus	Canoville et al. (2017)	ZFMK 5249		29	29	0	0	0.96	13.56	1.13225969	0	2	diving	2
Struthio_camelus	Canoville et al. (2017)	ZFMK 83SK13		29	29	0	0	0.627	15.11	1.179264464	0	0	none	0
Casuarius_casuarius	Canoville et al. (2017)	ZFMK 79SK5		29	29	0	0	0.639	11.41	1.057285644	0	0	none	0
Eudyptes_chrysocome	Canoville et al. (2017)	ZFMK 75SK64		29	29	0	0	0.886	4.94	0.693726949	0	2	diving	2
Aptenodytes_patagonicus	Canoville et al. (2017)	ZFMK 011SK18		29	29	0	0	0.788	5.17	0.713490543	0	2	diving	2
Anas_platyrhynchos	Canoville et al. (2017)	ZFMK 605.03		29	29	0	0	0.32	3.49	0.542825427	2	1	flying	0
Melanitta_nigra	Canoville et al. (2017)	ZFMK 75SK68		29	29	0	0	0.684	3.86	0.586587305	2	1	flying	0
Uria_aalge	Canoville et al. (2017)	ZFMK 75SK74		29	29	0	0	0.924	1.5	0.176091259	2	2	both	2
Alca_torda	Canoville et al. (2017)	ZFMK 73SK93		29	29	0	0	0.712	1.16	0.064457989	2	2	both	2
Pelecanus_sp.	Canoville et al. (2017)	ZFMK 78SK63		29	29	0	0	0.262	6.54	0.815577748	2	1	flying	0
Otis_tarda	Canoville et al. (2017)	ZFMK 78SK11		29	29	0	0	0.46	5.05	0.703291378	2	0	flying	0
Morus_bassanus	Canoville et al. (2017)	ZFMK 74SK1		29	29	0	0	0.438	3.77	0.57634135	2	1	flying	0
Ardea_cinerea	Canoville et al. (2017)	ZFMK 97SK216		29	29	0	0	0.375	2.35	0.371067862	2	1	flying	0
Dendrocopos_major	Canoville et al. (2017)	ZFMK 92SK2		29	29	0	0	0.704	1.25	0.096910013	2	0	flying	0
Dacelo_novaeguineae	Canoville et al. (2017)	ZFMK 012SK47		29	29	0	0	0.571	2.17	0.336459734	2	0	flying	0
Buteo_buteo	Canoville et al. (2017)	ZFMK 78SK187		29	29	0	0	0.29	2.74	0.437750563	2	0	flying	0
Phalacrocorax_carbo	Canoville et al. (2017)	ZFMK 86SK178		29	29	0	0	0.648	3.42	0.534026106	2	2	both	2
Larus_argentatus	Canoville et al. (2017)	ZFMK 89SK3		29	29	0	0	0.536	1.89	0.276461804	2	1	flying	0
Fulmarus_glacialis	Canoville et al. (2017)	ZFMK 91SK26		29	29	0	0	0.539	2.48	0.394451681	2	1	flying	0
Corvus_corone	Canoville et al. (2017)	ZFMK 78SK14		29	29	0	0	0.491	2.26	0.354108439	2	0	flying	0
Ornithorhynchus_anatinus	Canoville et al. (2017)	AMNH 77 856		29	29	0	0	0.92	1.91	0.281033367	0	2	diving	2
Tachyglossus_aculeatus_setosus	Canoville et al. (2017)	AMNH 65 833		29	29	0	0	0.643	3	0.477121255	0	0	none	0
Zaglossus_bruijni	Canoville et al. (2017)	AMNH 66 194		29	29	0	0	0.524	4.6	0.662757832	0	0	none	0
Perameles_nasuta	Canoville et al. (2017)	MHNL 50.00.0989		29	29	0	0	0.694	2.48	0.394451681	0	0	none	0
Didelphis_sp.	Canoville et al. (2017)	MHNL 50.00.0917		29	29	0	0	0.543	2.77	0.442479769	0	0	none	0
Macropus_rufus	Canoville et al. (2017)	MHNL 50.00.0931		29	29	0	0	0.733	8.8	0.944482672	0	0	none	0
Vombatus_ursinus	Canoville et al. (2017)	MHNL 50.00.0785		29	29	0	0	0.852	4.96	0.695481676	0	0	none	0
Dugong_dugon	Canoville et al. (2017)	MHNL 50.00.2521		29	29	0	0	0.977	26.0387	1.415619298	0	2	diving	2
Choloepus_didactylus	Canoville et al. (2017)	MNHN-1999.1062		29	29	0	0	0.556	21.319	1.32876683	0	0	none	0
Galagoides_demidovii	Canoville et al. (2017)	ZFMK MAM_1981.1730		29	29	0	0	0.556	1.06	0.025305865	0	0	none	0
Cercopithecus_mona	Canoville et al. (2017)	ZFMK MAM_1976.0302		29	29	0	0	0.53	3.82	0.582063363	0	0	none	0
Gorilla_gorilla	Canoville et al. (2017)	MHNL 50.00.1 751		29	29	0	0	0.532	12.4	1.093421685	0	0	none	0
Castor_fiber	Canoville et al. (2017)	MHNL 50.00.0788		29	29	0	0	0.89	4.4337	0.646766304	0	2	diving	2
Apodemus_sp.	Canoville et al. (2017)	p. c. VB		29	29	0	0	0.683	0.4752	-0.323123568	0	0	none	0
Arvicola_amphibius	Canoville et al. (2017)	ZFMK MAM_2012.0372		29	29	0	0	0.638	0.72	-0.142667504	0	2	diving	2
Dasyprocta__punctata	Canoville et al. (2017)	ZFMK MAM_2012.0472		29	29	0	0	0.571	2.91	0.463892989	0	0	none	0
Myoprocta_pratti	Canoville et al. (2017)	ZFMK MAM_2001.0023		29	29	0	0	0.566	2.22	0.346352974	0	0	none	0
Sciurus_vulgaris	Canoville et al. (2017)	ZFMK MAM_1989.0261		29	29	0	0	0.67	1.37	0.136720567	0	0	none	0
Myocastor_coypus	Canoville et al. (2017)	p. c. VB		29	29	0	0	0.664	3.85	0.58546073	0	2	diving	2
Lepus_europaeus	Canoville et al. (2017)	p. c. VB		29	29	0	0	0.71	3.59	0.555094449	0	0	none	0
Erinaceus_europaeus	Canoville et al. (2017)	p. c. VB		29	29	0	0	0.638	2.08	0.318063335	0	0	none	0
Crocidura_russula	Canoville et al. (2017)	p. c. VB		29	29	0	0	0.695	0.4186	-0.378200776	0	0	none	0
Galemys_pyrenaicus	Canoville et al. (2017)	MHNL 50.00.046		29	29	0	0	0.576	0.7716	-0.112607781	0	2	diving	2
Enhydra_lutris	Canoville et al. (2017)	MHNL 50.00.1 023		29	29	0	0	0.908	6.985	0.84416641	0	2	diving	2
Martes_martes	Canoville et al. (2017)	p. c. VB		29	29	0	0	0.65	2.37	0.374748346	0	0	none	0
Martes_foina	Canoville et al. (2017)	p. c. VB		29	29	0	0	0.673	2.23	0.348304863	0	0	none	0
Neovison_vison	Canoville et al. (2017)	p. c. VB		29	29	0	0	0.715	2.13	0.328379603	0	2	diving	2
Genetta_genetta	Canoville et al. (2017)	p. c. VB		29	29	0	0	0.659	1.62	0.209515015	0	0	none	0
Canis_lupus	Canoville et al. (2017)	p. c. VB		29	29	0	0	0.612	7.6	0.880813592	0	0	none	0
Vulpes_vulpes	Canoville et al. (2017)	p. c. VB		29	29	0	0	0.563	4.16	0.619093331	0	0	none	0
Felis_silvestris	Canoville et al. (2017)	p. c. VB		29	29	0	0	0.656	2.81	0.44870632	0	0	none	0
Panthera_leo_persica	Canoville et al. (2017)	AMNH 54995		29	29	0	0	0.532	14.5	1.161368002	0	0	none	0
Ursus_maritimus	Canoville et al. (2017)	p. c. VB		29	29	0	0	0.554	13.43	1.128076013	0	1	none	0
Pteropus_giganteus	Canoville et al. (2017)	ZFMK 80.851		29	29	0	0	0.242	2.24	0.350248018	2	0	flying	0
Rousettus_aegyptiacus	Canoville et al. (2017)	ZFMK 2001.004		29	29	0	0	0.554	1.06	0.025305865	2	0	flying	0
Eidolon_helvum	Canoville et al. (2017)	ZFMK No sp number		29	29	0	0	0.495	1.37	0.136720567	2	0	flying	0
Pipistrellus_pipistrellus	Canoville et al. (2017)	ZFMK a		29	29	0	0	0.375	0.58	-0.236572006	2	0	flying	0
Equus_caballus	Canoville et al. (2017)	MHNL 50.00.2029		29	29	0	0	0.68	18.23	1.260786669	0	0	none	0
Tapirus_indicus	Canoville et al. (2017)	MHNL 50.00.2038		29	29	0	0	0.596	20.2	1.305351369	0	2	diving	2
Tapirus_terrestris	Canoville et al. (2017)	ZFMK field no. 418		29	29	0	0	0.763	15.19	1.181557774	0	2	diving	2
Camelus_bactrianus	Canoville et al. (2017)	MHNL 50.00.2066		29	29	0	0	0.619	42.9033	1.632490698	0	0	none	0
Sus_scrofa	Canoville et al. (2017)	p. c. VB		29	29	0	0	0.544	12.88	1.109915863	0	0	none	0
Giraffa_camelopardalis	Canoville et al. (2017)	MHNL 50.00.2060		29	29	0	0	0.553	21.4	1.330413773	0	0	none	0
Bison_bison	Canoville et al. (2017)	MHNL 50.00.2450		29	29	0	0	0.644	27.1	1.432969291	0	0	none	0
Ovis_aries	Canoville et al. (2017)	p. c. VB		29	29	0	0	0.621	11.27	1.051923916	0	0	none	0
Hemitragus_jayakari	Canoville et al. (2017)	p. c. VB		29	29	0	0	0.606	10.56	1.023663918	0	0	none	0
Aepyceros_melampus	Canoville et al. (2017)	p. c. VB		29	29	0	0	0.669	11.45	1.058805487	0	0	none	0
Cervus_elaphus_canadensis	Canoville et al. (2017)	MHNL 50.00.2211		29	29	0	0	0.506	20.28	1.307067951	0	0	none	0
Capreolus_capreolus	Canoville et al. (2017)	p. c. VB		29	29	0	0	0.451	7.89	0.897077003	0	0	none	0
Hippopotamus_amphibius	Canoville et al. (2017)	MHNL 50.00.2123		29	29	0	0	0.794	46.7136	1.669443338	0	2	diving	2
Choeropsis_liberiensis	Canoville et al. (2017)	AMNH 148452		29	29	0	0	0.729	16.68	1.222196046	0	2	diving	2
Paleoparadoxia_sp	Hayashi et al. (2013)	AMP AK1001		23	26	23.03	7.25	0.964	42	1.62324929	0	2	diving	2
Ashoroa_laticosta	Hayashi et al. (2013)	AMP 21/UHR 31990		22	22	28.1	23.03	0.904	31	1.491361694	0	2	diving	2
Trichechus_manatus	Hayashi et al. (2013)	NSM M 34694		29	29	0	0	0.994	77.8	1.890979597	0	2	diving	2
Procavia_capensis	Hayashi et al. (2013)	NSM M 34971		29	29	0	0	0.638	2.5	0.397940009	0	0	none	0
Orycteropus_afer	Hayashi et al. (2013)	NSM M 34334		29	29	0	0	0.563	8.8	0.944482672	0	0	none	0
Capra_aegagrus	Hayashi et al. (2013)	UFGK unnumbered		29	29	0	0	0.758	11.8	1.071882007	0	0	none	0
Rangifer_tarandus	Hayashi et al. (2013)	IPB M47		29	29	0	0	0.72	19.2	1.283301229	0	0	none	0
Tremarctos_ornatus	Hayashi et al. (2013)	ZFMK 97.275		29	29	0	0	0.757	13	1.113943352	0	0	none	0
Basilosaurus	Houssaye et al. (2015)	WH-074	CT scan	20	21	41.2	33.9	0.959	42.9	1.632457292	0	2	diving	2
Dorudon	Houssaye et al. (2015)	UM 101222 (WH-224)		20	21	41.3	33.9	0.945	23.3	1.367355921	0	2	diving	2
Rodhocetus	Houssaye et al. (2015)	GSP-UM 3012	CT scan	19	20	47.8	37.8	0.912	14.98	1.175511813	0	2	diving	2
Nothosaurus_sp.	Klein et al. (2019)	SMNS 80266	Thin section	2	2	242	237	0.949	12.5	1.096910013	0	2	diving	2
Serpianosaurus	Klein et al. (2019)	PIMUZ T 1565	Thin section	2	2	242	237	0.92	23.9	1.378397901	0	2	diving	2
Neusticosaurus	Klein et al. (2019)	PIMUZ T 4757	Thin section	1	1	247.2	242	0.939	4.42	0.645422269	0	2	diving	2
Ceresiosaurus	Klein et al. (2019)	PIMUZ T 5622		2	2	242	237	0.941	6.46	0.810232518	0	2	diving	2
Lourinhanosaurus	Waskow & Mateus (2017)	ML 370		11	12	155.7	145	0.631	11.3	1.053078443	0	UNKNOWN	none	0
Saltriovenator	Dal Sasso et al. (2018)	MSNM V3664		4	5	196.5	189.6	0.704	21.3	1.328379603	0	UNKNOWN	none	0
Baryonyx	This study	BMNH 9951	Thin section	13	13	129.4	127	0.921	42.2	1.625312451	0	UNKNOWN	UNKNOWN	UNKNOWN
Spinosaurus	This study	FSAC-KK 11888	Thin section	14	14	100.5	93.9	0.931	35.1	1.545307116	0	UNKNOWN	UNKNOWN	UNKNOWN
Charcarodontosaurid	Cullen et al. (2020)	MMCh PV 65		14	15	100.5	89.8	0.805	25.5	1.40654018	0	UNKNOWN	none	0
Plateosaurus	Klein & Sander ()	SMNS F 29	Thin section	3	3	227	208.5	0.513	17.1	1.23299611	0	UNKNOWN	none	0
Nanophoca_vitulinoides	Dewaele et al. (2019)	Histos 1935	Thin section	24	25	14.2	11.6	0.998	7.6	0.880813592	0	2	diving	2
Anas_discors	this study	NHMUK_S2001.41_0014	CT scan	29	29	0	0	0.628	2.24	0.350248018	2	1	flying	0
Anas_erythrorhyncha	this study	NHMUK_S1952.1.159	CT scan	29	29	0	0	0.731	2.32	0.365487985	0	1	none	0
Aninga_anhinga	this study		CT scan	29	29	0	0	0.868	1.8	0.255272505	2	2	both	2
Anseranas_semipalmata	This study		CT scan	29	29	0	0	0.754	5.03	0.701567985	2	1	flying	0
Anser_fabalis	This study	NHMUK_1895.2.60006	CT scan	29	29	0	0	0.67	5.57	0.745855195	2	1	flying	0
Apteryx_owenii	This study	UMZC378iii	CT scan	29	29	0	0	0.773	2.54	0.404833717	0	0	none	0
Aramus_guarana	This study	FMNH_376078	CT scan	29	29	0	0	0.728	2.1	0.322219295	2	1	flying	0
Atlantisia_rogersi	This study	NHMUK_1924.1.2	CT scan	29	29	0	0	0.764	0.983	-0.007446482	0	0	none	0
Caloenas_nicobarica	This study		CT scan	29	29	0	0	0.7	5.38	0.730782276	0	0	none	0
Chaunia_chavaria	This study		CT scan	29	29	0	0	0.658	3.98	0.599883072	2	0	flying	0
Cinclus_cinclus	This study	BMNH_s1988.33.1_0213	CT scan	29	29	0	0	0.798	1.25	0.096910013	2	2	both	2
Crypturellus_tataupa	This study	UMMZ_201948	CT scan	29	29	0	0	0.701	1.61	0.206825876	1	0	flying	0
Cygnus_olor	This study	NHMUK	CT scan	29	29	0	0	0.755	5.45	0.736396502	1	1	flying	0
Gavia_immer	This study		CT scan	29	29	0	0	0.87	2.92	0.465382851	2	2	both	2
Glareola_pratincula	This study	FMNH_3688750197	CT scan	29	29	0	0	0.777	1.2	0.079181246	2	0	flying	0
Goura_cristata	This study	UMZC_413B1	CT scan	29	29	0	0	0.527	5.19	0.715167358	2	0	flying	0
Nestor_notabilis	This study		CT scan	29	29	0	0	0.683	1.91	0.281033367	2	0	flying	0
Pelagodroma_marina	This study	NHMUK_1895.7.1	CT scan	29	29	0	0	0.719	1.77	0.247973266	2	1	flying	0
Pelecanoides_urinatryx	This study	NHMUK_S2006.1.14	CT scan	29	29	0	0	0.832	1.84	0.264817823	2	2	both	2
Phaeton_aethereus	This study	NHMUK	CT scan	29	29	0	0	0.705	3.55	0.550228353	2	1	flying	0
Phalacrocorax_harris	This study	NHMUK_S1972.1_0017	CT scan	29	29	0	0	0.861	2.89	0.460897843	0	2	diving	2
Phaenicopterus_roseus	This study	UMZC_346B	CT scan	29	29	0	0	0.732	4.93	0.692846919	2	1	flying	0
Podica_senegalensis	This study	UMZC_209A_0061	CT scan	29	29	0	0	0.797	2.31	0.36361198	2	1	flying	0
Porphyrio_poliocephalus	This study	UMZC_299B	CT scan	29	29	0	0	0.665	2.9	0.462397998	2	1	flying	0
Porzana_carolina	This study	FMNH_500401	CT scan	29	29	0	0	0.638	0.9	-0.045757491	2	1	flying	0
Psophia_crepitans	This study	NHMUK_01_010000	CT scan	29	29	0	0	0.628	5.51	0.741151599	2	0	flying	0
Sarothrura_rufa	This study	MNH_384805_0220	CT scan	29	29	0	0	0.765	0.969	-0.013676223	2	0	flying	0
Spheniscus_humboldti	This study	NHMUK_S_2000.70000	CT scan	29	29	0	0	0.908	4.08	0.610660163	0	2	diving	2
Strigiops_habroptilus	This study	NHMUK_1881.1.17	CT scan	29	29	0	0	0.667	1.97	0.294466226	0	0	none	0
Sula_dactylatra	This study	NHMUK1890.11.30000	CT scan	29	29	0	0	0.63	2.07	0.315970345	2	2	both	2
Tachybaptus_ruficolus	This study		CT scan	29	29	0	0	0.84	2.66	0.424881637	2	2	both	2
Tachyeres_ciconia	This study		CT scan	29	29	0	0	0.858	6.91	0.839478047	2	1	flying	0
Tribonyx_ventralis	This study		CT scan	29	29	0	0	0.814	2.44	0.387389826	2	0	flying	0
Turdus_olivater	This study	MNH_319675_0020	CT scan	29	29	0	0	0.848	1.39	0.1430148	2	0	flying	0
Uria_sp.	This study	UMZC_010000	CT scan	29	29	0	0	0.782	2.42	0.383815366	2	2	both	2
Xenicus_longipes	This study	NHMUK_S_1972.10000	CT scan	29	29	0	0	0.769	0.927	-0.032920266	1	0	flying	0
Ursus_spelaeus	Houssaye et al. (2016)	STIPB M6280		29	29	0	0	0.83	21.5	1.33243846	0	0	none	0
Bison_bonasus	Houssaye et al. (2016)	ZFMK 2010-303		29	29	0	0	0.48	28.2	1.450249108	0	0	none	0
Dasyurus_maculatus	This study	UMZC_A6		29	29	0	0	0.747	3.28	0.515873844	0	0	none	0
Desmana_moschata	This study	UMMZ_124125		29	29	0	0	0.888	2.49	0.396199347	0	2	diving	2
Diplomesodon_pulchellum	This study	FMNH137436		29	29	0	0	0.77	0.436	-0.360513511	0	0	none	0
Euroscaptor_micrura	This study	NHMUK_99_10_25.1		29	29	0	0	0.724	0.804	-0.094743951	0	0	none	0
Hemiechinus_azurites	This study	156626		29	29	0	0	0.633	2.16	0.334453751	0	0	none	0
Lutra_vulgaris	This study	UMZC_K2768		29	29	0	0	0.882	4.9	0.69019608	0	2	diving	2
Monodelphis_domestica	This study	UMMZ_165514		29	29	0	0	0.686	1.26	0.100370545	0	0	none	0
Mustela_nivalis	This study	TIFFS0000.tifs		29	29	0	0	0.746	0.834	-0.078833949	0	0	none	0
Noemys_fodies	This study	NHMUK_1973.917		29	29	0	0	0.848	0.495	-0.305394801	0	2	diving	2
Rhynchocyon_petersi	This study	NHMUK_2D_1886.9.21.1		29	29	0	0	0.705	2.21	0.344392274	0	0	none	0
Taxidea_taxus	This study	UMZC_K1706		29	29	0	0	0.694	6.28	0.797959644	0	0	none	0
Tenrec_ecaudatus	This study	UMMZ_138441		29	29	0	0	0.72	2.25	0.352182518	0	0	none	0
Rattus_rattus	This study			29	29	0	0	0.751	0.865	-0.062983893	0	0	none	0
Microgale_thomasi	This study	UMMZ_172202		29	29	0	0	0.709	0.599	-0.222573178	0	0	none	0
Hydromys_chrysogaster	This study	NHMUK_ZD_1998_134		29	29	0	0	0.862	1.57	0.195899652	0	2	diving	2
